# Supplementary material for: An Update on the Effect of Physical Exercise on Depressive Disorder: A Systematic Review with Meta-Analysis and Meta-Regression of Randomized Controlled Trials
Source: J Funct Morphol Kinesiol. 2025 Dec 25;11(1):9. doi: 10.3390/jfmk11010009 (PMC12821582; doi:10.3390/jfmk11010009)
Supplement: Supplementary file 1 [file jfmk-11-00009-s001.zip]

Archive with 3 entries (3 files):
- Supplementary file S1.pdf
- Supplementary file S2 PRISMA_2020_checklist.pdf
- Supplementary file S3.xlsx
