# Supplementary material for: An Update on the Effect of Physical Exercise on Depressive Disorder: A Systematic Review with Meta-Analysis and Meta-Regression of Randomized Controlled Trials
Source: J Funct Morphol Kinesiol. 2025 Dec 25;11(1):9. doi: 10.3390/jfmk11010009 (PMC12821582; doi:10.3390/jfmk11010009)
Supplement: Supplementary file 1 [file jfmk-11-00009-s001.zip › Supplementary file S3.xlsx]

## Sheet: Hoja2
								Tratamiento										Control
Author (Year)	Depresión	Variables	Tratamiento	Tiempo	Intensidad	Edad, y	Unidades	N_T	MT_I	DET_I	MT_F	DET_F	Dif_med_T	DE_prom_T	d_T	Var_d_T	Tratamiento	N_C	MC_I	DEC_I	MC_F	DEC_F	Dif_med_C	DE_prom_C	d_C	Var_d_C
Abrantes et al. (2017)	OCD fumadores	Beck Depression Inventory-II (BDI-II)	Aerobic Exercise: treadmills, elliptical machines	12 weaks: 2 o 4 day/week	64–76% HRmax	18-65		22	26.1	14.55	18.1	16.27	8	15.41	0.519143	0.0939717	Health Education	26	19.9	14.56	15.5	13.97	4.4	14.265	0.308447	0.0778379
Baek et al. (2024)	MDD	Korean geriatric depression scale (GDS-K)	Dual-task resistance exercise and mental task	three times a week, for 6 weeks (18 sessions)	40 min	65 or more		22	20.23	1.23	17.27	1.2	2.96	1.215	2.43621	0.158354	Resistance exercise: body spider	22	20.86	1.55	18.64	1.43	2.22	1.49	1.48993	0.116135
Carneiro et al. (2015)	MDD	BDI-II	aerobic exercise plus pharmacotherapy	16 weeks: 3/w 45-60 min	65%, 73%, 74% and 76%	18-65		9	45.56	9.65	34.89	10.56	10.67	10.105	1.05591	0.253193	antidepressant	10	46.1	11.52	49.4	16.72	-3.3	14.12	-0.233711	0.201366
Chau et al. (2022)	MDD	Hamilton Depression Rating Scale (CHDS)	mutlimodal exercise	12-week: 3/w 60 min	NA	18-64		42	25.93	6.59	12.57	8.06	13.36	7.325	1.82389	0.0674201	Non	42	25.62	8.03	25.576	0.134	0.044	4.082	0.010779	0.0476197
Cheung and Lee (2018)	MDD	Hamilton Depression Rating Scale (HAM-D)	aerobic exercise plus pharmacotherapy	60 min 1/w, 12 w	60% MHR	18-65		15	18.5	3.2	9.8	5.6	8.7	4.4	1.97727	0.198493	antidepressant	17	19.4	3.6	14.5	5.3	4.9	4.45	1.10112	0.135478
Cheung and Lee (2018)	MDD	Hospital Anxiety and Depression Scale [HADS]	aerobic exercise plus pharmacotherapy	60 min 1/w, 12 w	60% MHR	18-65		15	9.1	3.6	7.3	3.5	1.8	3.55	0.507042	0.137618	antidepressant	17	11.1	3	10.1	4.7	1	3.85	0.25974	0.118639
Chin et al. (2022)	borderline abnormal depression	Hospital Anxiety and Depression Scale [HADS]	Aerobic exercise	12 weeks: 1 vs 3/week; 75 vs. 150 min	3.25 and 6.5 METs	63.8		9	9.6	1.9	3	3.8	6.6	2.85	2.31579	0.371191		9	11.1	3.1	7.5	5.5	3.6	4.3	0.837209	0.241692
Choi et al. (2019)	MDD	NA											0	0	#DIV/0!	#DIV/0!							0	0	#DIV/0!	#DIV/0!
Ciccolo et al. (2022)		Quick Inventory of Depression Symptomology (QIDS)	Resistance training	12 weeks: 24 sesions 60 min		≥ 21 years							0	0	#DIV/0!	#DIV/0!							0	0	#DIV/0!	#DIV/0!	por video grabación y se les pagó
Dickmeyer A et al. (2025)	mild to severe depressive symptoms	DASS-21	walk-and talk	7-week: six 1-h individual	Low	18-70		20	19.9	1.8	12.6	2	7.3	1.9	3.84211	0.284522	conventional indoor therapy	17	20.2	2	13.1	2.2	7.1	2.1	3.38095	0.285748
Fernandes et al. (2022)	MDD	Depression rating scale (HDRS)	aerobic exercise	40 min/day, 4 times weekly for 4 weeks	80% of VO2max	18-55		20	18.9	3.39			18.9	1.695	11.1504	1.65415	antidepressant	20	19.79	3.78			19.79	1.89	10.4709	1.4705
Gerber et al. (2018)	MDD	Beck Depression Inventory-II (BDI-II)	aerobic exercise, indoor bicycles	6 weeks: 3/w; 40-50 min	60-75 of maximal HR	18-61		14	27.6	10	17.1	12.5	10.5	11.25	0.933333	0.158413	Coordination and stretching	11	24.9	6.6	14	9.2	10.9	7.9	1.37975	0.225084
Henriksson et al. (2022)	MDD	Montgomery Åsberg Depression Rating Scale (MADRS-S)	Aerobic and resistance training	12-week	40-59 of Max HR	18-65		48	22.9	8.1	14.5	8.7	8.4	8.4	1	0.046875	Non-exercise	52	21.5	8.3	18.5	8.5	3	8.4	0.357143	0.0390748
Henriksson et al. (2022)	MDD	Montgomery Åsberg Depression Rating Scale (MADRS-S)	Aerobic and resistance training	12-week	60-94 of Max HR	18-65		53	19.8	7.7	12.3	7.4	7.5	7.55	0.993377	0.0423906	Non-exercise	52	21.5	8.3	18.5	8.5	3	8.4	0.357143	0.0390748
Keller‑Varady et al. (2023)	MDD	Montgomery Åsberg Depression Rating Scale (MADRS-S)	mutlimodal exercise	6-w 1/ w, 60-90 min	Moderate-to-vigorous	18-60		15	21.5	6.1	17	8	4.5	7.05	0.638298	0.140124	Non-exercise	14	22.9	5.6	17	7	5.9	6.3	0.936508	0.158519
Keller‑Varady et al. (2023)	MDD	Beck Depression Inventory-II (BDI-II)	mutlimodal exercise	6-w 1/ w, 60-90 min	Moderate-to-vigorous	18-60		15	30	12	23	13	7	12.5	0.56	0.13856	Non-exercise	14	26	10	23	8	3	9	0.333333	0.144841
Kreppke et al. (2024)	MDD	Beck Depression Inventory-II (BDI-II)	mutlimodal exercise	12 months	Moderate-to-vigorous	18-64		109	23.4	11.3	17.4	11.6	6	11.45	0.524017	0.0189784	Non-exercise	106	21	9	14.6	11.4	6.4	10.2	0.627451	0.0197964
Kruk & Nowicki (2016)	MDD	Pacientes con hipertensión				18-70							0	0	#DIV/0!	#DIV/0!							0	0	#DIV/0!	#DIV/0!
La Rocque et al. (2021)	unipolar depressive disorder	Hamilton Rating Scale for Depression (HAM-D).	mutlimodal exercise	8-w, 2/w, 90 min	Moderate-to-vigorous	18-65		20	12	3.77	6.75	6.05	5.25	4.91	1.06925	0.114291	Non-exercise	15	13.93	3.71	16.33	5.84	-2.4	4.775	-0.502618	0.137544
La Rocque et al. (2021)	unipolar depressive disorder	Hamilton Rating Scale for Depression (HAM-D).	Yoga	8-w, 2/w, 90 min	Moderate-to-vigorous	18-65		18	13.39	3.7	8.17	6.15	5.22	4.925	1.0599	0.126714	Non-exercise	15	13.93	3.71	16.33	5.84	-2.4	4.775	-0.502618	0.137544
Legrand & Neff (2016)	MDD	Beck Depression Inventory-II (BDI-II)	Edurance-training	30 min brisk walking jogging 10 days		45.37-13.2 y		14	36.1	5.9	18.88	6.49	17.22	6.195	2.77966	0.280831	Non-exercise	10	35.7	6.7	29.29	10	6.41	8.35	0.767665	0.214733
Legrand & Neff (2016)	MDD	Beck Depression Inventory-II (BDI-II)	placebo + stretching	30 min stretching 10 days	65-75% RH	45.37-13.2 y		11	37.8	8.3	28.41	9.02	9.39	8.66	1.0843	0.208539	Non-exercise	10	35.7	6.7	29.29	10	6.41	8.35	0.767665	0.214733
Moraes et al. (2019)	MDD	Beck Depression Inventory-II (BDI-II)	Aerobic exercise	30 min, 24 sessions 12 weeks	70% of the Hrmax	60 or more		9	19.66	6.44	12.77	3.63	6.89	5.035	1.36842	0.274238	Non-exercise	7	20.42	3.33	16.85	3.57	3.57	3.45	1.03478	0.323956
Moraes et al. (2019)	MDD	Beck Depression Inventory-II (BDI-II)	Resistance training	30 min, 24 sessions 12 weeks	0.7	60 or more		9	25.56	9.08	12.88	4.91	12.68	6.995	1.81272	0.313499	Non-exercise	7	20.42	3.33	16.85	3.57	3.57	3.45	1.03478	0.323956
Moraes et al. (2019)	MDD	HAM-D	Aerobic exercise	30 min, 24 sessions 12 weeks	70% of the Hrmax	60 or more		9	14.33	2.82	7.44	2.06	6.89	2.44	2.82377	0.443713	Non-exercise	7	14.57	1.81	13.42	2.07	1.15	1.94	0.592784	0.298264
Moraes et al. (2019)	MDD	HAM-D	Resistance training	30 min, 24 sessions 12 weeks	0.7	60 or more		9	13.44	3.46	8.55	2.87	4.89	3.165	1.54502	0.288531	Non-exercise	7	14.57	1.81	13.42	2.07	1.15	1.94	0.592784	0.298264
Moreira‑Neto et al. (2024)	MDD	Mini International Neuropsychiatric Interview MINI	Aerobic exercise	60 min 2/w, 24 weeks	70-80 % of the MHR	40 or more		14					0	0	#DIV/0!	#DIV/0!		12					0	0	#DIV/0!	#DIV/0!
Moreira‑Neto et al. (2024)	MDD	Mini International Neuropsychiatric Interview MINI	Aerobic exercise with motor complexity	60 min 2/w, 24 weeks	70-80 % of the MHR	40 or more		14					0	0	#DIV/0!	#DIV/0!		12					0	0	#DIV/0!	#DIV/0!
Moreira‑Neto et al. (2024)	MDD	MADRS-S	Aerobic exercise	60 min 2/w, 24 weeks	70-80 % of the MHR	40 or more		14					0	0	#DIV/0!	#DIV/0!		12					0	0	#DIV/0!	#DIV/0!
Moreira‑Neto et al. (2024)	MDD	MADRS-S	Aerobic exercise with motor complexity	60 min 2/w, 24 weeks	70-80 % of the MHR	40 or more		14					0	0	#DIV/0!	#DIV/0!		12					0	0	#DIV/0!	#DIV/0!
Nasstasia et al. (2019)	MDD	Beck Depression Inventory-II (BDI-II)	mutlimodal exercise	60 min 4/w, 12-week	70-90 % of the MHR	15–25 years.							0	0	#DIV/0!	#DIV/0!							0	0	#DIV/0!	#DIV/0!
Norouzi et al. (2024)	MDD	Beck Depression Inventory-II (BDI-II)	mutlimodal exercise	45 min 2/w, 8 W	70% of the Hrmax	18-70 y		17	31.31	7.56	11.06	5.75	20.25	6.655	3.04282	0.253806	Non-exercise	17	35.69	8.31	21.38	9.61	14.31	8.96	1.5971	0.155158
Olson et al., 2017	MDD	Beck Depression Inventory-II (BDI-II)	treadmill/cycle	30-45 min/w, 8 weeks	≈40–65% HR reserve	18-30		15	24.5	11.5	10.29	8	14.21	9.75	1.45744	0.168735	light stretching	15	24.3	11.9	19	16	5.3	13.95	0.379928	0.135739
Schneider et al. (2016)	diabetes												0	0	#DIV/0!	#DIV/0!							0	0	#DIV/0!	#DIV/0!
Siqueira et al. (2016)	MDD	HAM-D	aerobic exercise (AE) plus sertraline	4 weeks, 4/week	60–85% VO2max	18-55		20	19.2	3.14	11.38	3.94	7.82	3.54	2.20904	0.160998	sertraline	20	20.42	2.99	12.64	5.74	7.78	4.365	1.78236	0.13971
Siqueira et al. (2016)	MDD	BDI-II	aerobic exercise (AE) plus sertraline	4 weeks, 4/week	60–85% VO2max	18-55		20	29.51	9.46	18.39	9	11.12	9.23	1.20477	0.118143	sertraline	20	33.92	9.64	20.05	10.21	13.87	9.925	1.39748	0.124412
Soldevila‑Matías et al. (2024)	Sin datos												0	0	#DIV/0!	#DIV/0!							0	0	#DIV/0!	#DIV/0!
Svedell et al. (2023)	Pacientes con ADHD	5 y 4 pacientes											0	0	#DIV/0!	#DIV/0!							0	0	#DIV/0!	#DIV/0!
Tan, et al. (2023)	NR	Geriatric Depression Scale (GDS)	mutlimodal exercise	60 min 2/week, 6 months		65 or more							0	0	#DIV/0!	#DIV/0!	health education						0	0	#DIV/0!	#DIV/0!
Walter et al. (2023)	MDD	MADRS	surf	6 weekly 3–4 h/S	NR	28.1		48	25.92	8.23	18.62	11.35	7.3	9.79	0.745659	0.0445625	Hike	41	28.2	8.56	21.46	11.43	6.74	9.995	0.674337	0.0515532
Welford et al. (2022)		Pacientes con alcoholismo											0	0	#DIV/0!	#DIV/0!							0	0	#DIV/0!	#DIV/0!
Wu et al. (2023)		NR Taichi	Taichi										0	0	#DIV/0!	#DIV/0!							0	0	#DIV/0!	#DIV/0!
Zhang et al. (2022)	MDD	BDI-II	Aerobic exercise and Taichi	90 min 2/w, 12 w	NR	30-60 y		20	23.32	1.06	18.55	1.68	4.77	1.37	3.48175	0.251532	Non-exercise	19	24	1.1	15.8	2.8	8.2	1.95	4.20513	0.337936

## Sheet: Hoja3
Author (Year)	Depresión	Variables	Tratamiento	Tiempo	Intensidad	Sesiones	Intensidad	Sesiones x intensidad	Edad, y	N_T	MT_I	DET_I	MT_F	DET_F	Dif_med_T	DE_prom_T	d_T	Var_d_T	Tratamiento	N_C	MC_I	DEC_I	MC_F	DEC_F	Dif_med_C	DE_prom_C	d_C	Var_d_C
Carneiro et al. (2015)	MDD	BDI-II	aerobic exercise plus pharmacotherapy	16 weeks: 3/w 45-60 min	65%, 73%, 74% and 76%	39	2	78	18-65	9	45.56	9.65	34.89	10.56	10.67	10.105	1.05591	0.253193	antidepressant	10	46.1	11.52	49.4	16.72	-3.3	14.12	-0.233711	0.201366
Chau et al. (2022)	MDD	Hamilton Depression Rating Scale (CHDS)	mutlimodal exercise	12-week: 3/w 60 min	Moderada	36	2	72	18-64	42	25.93	6.59	12.57	8.06	13.36	7.325	1.82389	0.0674201	antidepressant	42	25.62	8.03	25.576	0.134	0.044	4.082	0.010779	0.0476197
Cheung and Lee (2018)	MDD	Hamilton Depression Rating Scale (HAM-D)	aerobic exercise plus pharmacotherapy	60 min 1/w, 12 w	60% MHR	12	1	12	18-65	15	18.5	3.2	9.8	5.6	8.7	4.4	1.97727	0.198493	antidepressant	17	19.4	3.6	14.5	5.3	4.9	4.45	1.10112	0.135478
Cheung and Lee (2018)	MDD	Hospital Anxiety and Depression Scale [HADS]	aerobic exercise plus pharmacotherapy	60 min 1/w, 12 w	60% MHR	12	1	12	18-65	15	9.1	3.6	7.3	3.5	1.8	3.55	0.507042	0.137618	antidepressant	17	11.1	3	10.1	4.7	1	3.85	0.25974	0.118639
Chin et al. (2022)	borderline abnormal depression	Hospital Anxiety and Depression Scale [HADS]	Aerobic exercise	12 weeks: 1 vs 3/week; 75 vs. 150 min	3.25 and 6.5 METs	12	2	24	63.8	9	10.1	1.5	6.2	3.3	3.9	2.4	1.625	0.295573	light stretching	9	11.1	3.1	7.5	5.5	3.6	4.3	0.837209	0.241692
Chin et al. (2022)	borderline abnormal depression	Hospital Anxiety and Depression Scale [HADS]	Aerobic exercise	12 weeks: 1 vs 3/week; 75 vs. 150 min	3.25 and 6.5 METs	36	2	72	63.8	9	9.6	1.9	3	3.8	6.6	2.85	2.31579	0.371191	light stretching	9	11.1	3.1	7.5	5.5	3.6	4.3	0.837209	0.241692
Chin et al. (2022)	borderline abnormal depression	Hospital Anxiety and Depression Scale [HADS]	Aerobic exercise	12 weeks: 1 vs 3/week; 75 vs. 150 min	3.25 and 6.5 METs	12	3	36	63.8	10	10.2	1.2	5	3.5	5.2	2.35	2.21277	0.322408	light stretching	9	11.1	3.1	7.5	5.5	3.6	4.3	0.837209	0.241692
Chin et al. (2022)	borderline abnormal depression	Hospital Anxiety and Depression Scale [HADS]	Aerobic exercise	12 weeks: 1 vs 3/week; 75 vs. 150 min	3.25 and 6.5 METs	36	3	108	63.8	9	10.3	2.4	3.3	2	7	2.2	3.18182	0.503444	light stretching	9	11.1	3.1	7.5	5.5	3.6	4.3	0.837209	0.241692
Dickmeyer A et al. (2025)	mild depressive symptoms	DASS-21	walk-and talk	7-week: six 1-h individual	Low	6	1	6	18-70	20	19.9	8.04	12.6	8.9	7.3	8.47	0.861865	0.109285	Non-exercise	17	20.2	8.2	13.1	9.1	7.1	8.65	0.820809	0.127555
Gerber et al. (2020)	MDD	Beck Depression Inventory-II (BDI-II)	aerobic exercise, indoor bicycles	6 weeks: 3/w; 40-50 min	60-75 of maximal HR	18	2	36	18-61	14	27.6	10	17.1	12.5	10.5	11.25	0.933333	0.158413	Coordination and stretching	11	24.9	6.6	14	9.2	10.9	7.9	1.37975	0.225084
Keller‑Varady et al. (2023)	MDD	Montgomery Åsberg Depression Rating Scale (MADRS-S)	mutlimodal exercise	6-w 1/ w, 60-90 min	Moderate-to-vigorous	6	2.5	15	18-60	15	21.5	6.1	17	8	4.5	7.05	0.638298	0.140124	Non-exercise	14	22.9	5.6	17	7	5.9	6.3	0.936508	0.158519
Keller‑Varady et al. (2023)	MDD	Beck Depression Inventory-II (BDI-II)	mutlimodal exercise	6-w 1/ w, 60-90 min	Moderate-to-vigorous	6	2.5	15	18-60	15	30	12	23	13	7	12.5	0.56	0.13856	Non-exercise	14	26	10	23	8	3	9	0.333333	0.144841
Kreppke et al. (2024)	MDD	Beck Depression Inventory-II (BDI-II)	mutlimodal exercise	3 sessions	Moderate-to-vigorous	3	2.5	7.5	18-64	109	23.4	11.3	17.4	11.6	6	11.45	0.524017	0.0189784	Non-exercise	106	21	9	14.6	11.4	6.4	10.2	0.627451	0.0197964
La Rocque et al. (2021)	unipolar depressive disorder	Hamilton Rating Scale for Depression (HAM-D).	mutlimodal exercise	8-w, 2/w, 90 min	Moderada	16	2	32	18-65	20	12	3.77	6.75	6.05	5.25	4.91	1.06925	0.114291	Non-exercise	15	13.93	3.71	16.33	5.84	-2.4	4.775	-0.502618	0.137544
La Rocque et al. (2021)	unipolar depressive disorder	Hamilton Rating Scale for Depression (HAM-D).	Yoga	8-w, 2/w, 90 min	Moderada	16	2	32	18-65	18	13.39	3.7	8.17	6.15	5.22	4.925	1.0599	0.126714	Non-exercise	15	13.93	3.71	16.33	5.84	-2.4	4.775	-0.502618	0.137544
Legrand & Neff (2016)	MDD	Beck Depression Inventory-II (BDI-II)	Edurance-training	30 min brisk walking jogging 10 days		10	2	20	45.37-13.2 y	14	36.1	5.9	18.88	6.49	17.22	6.195	2.77966	0.280831	Non-exercise	10	35.7	6.7	29.29	10	6.41	8.35	0.767665	0.214733
Legrand & Neff (2016)	MDD	Beck Depression Inventory-II (BDI-II)	placebo + stretching	30 min stretching 10 days	65-75% RH	10	2	20	45.37-13.2 y	11	37.8	8.3	28.41	9.02	9.39	8.66	1.0843	0.208539	Non-exercise	10	35.7	6.7	29.29	10	6.41	8.35	0.767665	0.214733
Moraes et al. (2019)	MDD	Beck Depression Inventory-II (BDI-II)	Aerobic exercise	30 min, 24 sessions 12 weeks	70% of the Hrmax	24	2	48	60 or more	9	19.66	6.44	12.77	3.63	6.89	5.035	1.36842	0.274238	Non-exercise	7	20.42	3.33	16.85	3.57	3.57	3.45	1.03478	0.323956
Moraes et al. (2019)	MDD	Beck Depression Inventory-II (BDI-II)	Resistance training	30 min, 24 sessions 12 weeks	0.7	24	2	48	60 or more	9	25.56	9.08	12.88	4.91	12.68	6.995	1.81272	0.313499	Non-exercise	7	20.42	3.33	16.85	3.57	3.57	3.45	1.03478	0.323956
Moraes et al. (2019)	MDD	HAM-D	Aerobic exercise	30 min, 24 sessions 12 weeks	70% of the Hrmax	24	2	48	60 or more	9	14.33	2.82	7.44	2.06	6.89	2.44	2.82377	0.443713	Non-exercise	7	14.57	1.81	13.42	2.07	1.15	1.94	0.592784	0.298264
Moraes et al. (2019)	MDD	HAM-D	Resistance training	30 min, 24 sessions 12 weeks	0.7	24	2	48	60 or more	9	13.44	3.46	8.55	2.87	4.89	3.165	1.54502	0.288531	Non-exercise	7	14.57	1.81	13.42	2.07	1.15	1.94	0.592784	0.298264
Nasstasia et al. (2019)	MDD	Beck Depression Inventory-II (BDI-II)	mutlimodal exercise	60 min 4/w, 12-week	70-90 % of the MHR	48	2.5	120	15–25 years.	23					17.48	11.44	1.52797	0.112334	Non-exercise	30					4.43	9.85	0.449746	0.0683523
Norouzi et al. (2024)	MDD	Beck Depression Inventory-II (BDI-II)	mutlimodal exercise	45 min 2/w, 8 W	70% of the Hrmax	16	2	32	18-70 y	17	31.31	7.56	11.06	5.75	20.25	6.655	3.04282	0.253806	Non-exercise	17	35.69	8.31	21.38	9.61	14.31	8.96	1.5971	0.155158
Olson et al., 2017	MDD	Beck Depression Inventory-II (BDI-II)	treadmill/cycle	30-45 min/w, 8 weeks	≈40–65% HR reserve	8	1.5	12	18-30	15	24.5	11.5	10.29	8	14.21	9.75	1.45744	0.168735	light stretching	15	24.3	11.9	19	16	5.3	13.95	0.379928	0.135739
Siqueira et al. (2016)	MDD	HAM-D	aerobic exercise (AE) plus sertraline	4 weeks, 4/week	60–85% VO2max	16	2	32	18-55	20	19.2	3.14	11.38	3.94	7.82	3.54	2.20904	0.160998	sertraline	20	20.42	2.99	12.64	5.74	7.78	4.365	1.78236	0.13971
Siqueira et al. (2016)	MDD	BDI-II	aerobic exercise (AE) plus sertraline	4 weeks, 4/week	60–85% VO2max	16	2	32	18-55	20	29.51	9.46	18.39	9	11.12	9.23	1.20477	0.118143	sertraline	20	33.92	9.64	20.05	10.21	13.87	9.925	1.39748	0.124412
Zhang et al. (2022)	MDD	BDI-II	Aerobic exercise and Taichi	90 min 2/w, 12 w	baja a moderada	24	1.5	36	30-60 y	20	22.9	7.6	16	10.7	6.9	9.15	0.754098	0.107108	Non-exercise	19	23.8	7.4	21.3	10.9	2.5	9.15	0.273224	0.106245

## Sheet: Hoja4
Author (Year)	Author (Year)	Depresión	Variables	Tratamiento	Tiempo	Intensidad	Sesiones	Intensidad	Sesiones x intensidad	Edad, y	Gender_T M/F	Gender_C M/F	N_T	MT_I	DET_I	MT_F	DET_F	Dif_med_T	DE_prom_T	d_T	Var_d_T	Tratamiento	N_C	MC_I	DEC_I	MC_F	DEC_F	Dif_med_C	DE_prom_C	d_C	Var_d_C
Chin et al. (2022)	Carneiro et al. (2015)	borderline abnormal depression	Hospital Anxiety and Depression Scale [HADS]	Aerobic exercise	12 weeks: 1 vs 3/week; 75 vs. 150 min	3.25 and 6.5 METs	12	2	24	63.8			9	10.1	1.5	6.2	3.3	3.9	2.4	1.625	0.295573	light stretching	9	11.1	3.1	7.5	5.5	3.6	4.3	0.837209	0.241692
Chin et al. (2022)	Chau et al. (2022)	borderline abnormal depression	Hospital Anxiety and Depression Scale [HADS]	Aerobic exercise	12 weeks: 1 vs 3/week; 75 vs. 150 min	3.25 and 6.5 METs	36	2	72	63.8			9	9.6	1.9	3	3.8	6.6	2.85	2.31579	0.371191	light stretching	9	11.1	3.1	7.5	5.5	3.6	4.3	0.837209	0.241692
Chin et al. (2022)	Cheung & Lee (2018)	borderline abnormal depression	Hospital Anxiety and Depression Scale [HADS]	Aerobic exercise	12 weeks: 1 vs 3/week; 75 vs. 150 min	3.25 and 6.5 METs	12	3	36	63.8			10	10.2	1.2	5	3.5	5.2	2.35	2.21277	0.322408	light stretching	9	11.1	3.1	7.5	5.5	3.6	4.3	0.837209	0.241692
Chin et al. (2022)	Chin et al. (2022)	borderline abnormal depression	Hospital Anxiety and Depression Scale [HADS]	Aerobic exercise	12 weeks: 1 vs 3/week; 75 vs. 150 min	3.25 and 6.5 METs	36	3	108	63.8			9	10.3	2.4	3.3	2	7	2.2	3.18182	0.503444	light stretching	9	11.1	3.1	7.5	5.5	3.6	4.3	0.837209	0.241692
Cheung & Lee (2018)	Danielsson et al. (2014)	MDD	Hospital Anxiety and Depression Scale [HADS]	aerobic exercise plus pharmacotherapy	60 min 1/w, 12 w	60% MHR	12	1	12	18-65			15	9.1	3.6	7.3	3.5	1.8	3.55	0.507042	0.137618	antidepressant	17	11.1	3	10.1	4.7	1	3.85	0.25974	0.118639
Carneiro et al. (2015)	Dickmeyer et al. (2025)	MDD	Beck Depression Inventory-II (BDI-II)	aerobic exercise plus pharmacotherapy	16 weeks: 3/w 45-60 min	65%, 73%, 74% and 76%	39	2.5	97.5	18-65			9	45.56	9.65	34.89	10.56	10.67	10.105	1.05591	0.253193	antidepressant	10	46.1	11.52	49.4	16.72	-3.3	14.12	-0.233711	0.201366
Gerber et al. (2020)	Gerber et al. (2020)	MDD	Beck Depression Inventory-II (BDI-II)	aerobic exercise, indoor bicycles	6 weeks: 3/w; 40-50 min	60-75 of maximal HR	18	2	36	18-61			14	27.6	10	17.1	12.5	10.5	11.25	0.933333	0.158413	Coordination and stretching	11	24.9	6.6	14	9.2	10.9	7.9	1.37975	0.225084
Keller‑Varady et al. (2023)	Keller‑Varady et al. (2023)	MDD	Beck Depression Inventory-II (BDI-II)	mutlimodal exercise	6-w 1/ w, 60-90 min	Moderate-to-vigorous	6	2.5	15	18-60			15	30	12	23	13	7	12.5	0.56	0.13856	Non-exercise	14	26	10	23	8	3	9	0.333333	0.144841
Legrand & Neff (2016)	Kerling et al. (2017)	MDD	Beck Depression Inventory-II (BDI-II)	Edurance-training	30 min brisk walking jogging 10 days		10	2	20	45.37-13.2 y			14	36.1	5.9	18.88	6.49	17.22	6.195	2.77966	0.280831	Non-exercise	10	35.7	6.7	29.29	10	6.41	8.35	0.767665	0.214733
Legrand & Neff (2016)	La Rocque et al. (2021)	MDD	Beck Depression Inventory-II (BDI-II)	placebo + stretching	30 min stretching 10 days	65-75% RH	10	2	20	45.37-13.2 y			11	37.8	8.3	28.41	9.02	9.39	8.66	1.0843	0.208539	Non-exercise	10	35.7	6.7	29.29	10	6.41	8.35	0.767665	0.214733
Moraes et al. (2019)	Lavretsky et al. (2011)	MDD	Beck Depression Inventory-II (BDI-II)	Aerobic exercise	30 min, 24 sessions 12 weeks	70% of the Hrmax	24	2	48	60 or more			9	19.66	6.44	12.77	3.63	6.89	5.035	1.36842	0.274238	Non-exercise	7	20.42	3.33	16.85	3.57	3.57	3.45	1.03478	0.323956
Moraes et al. (2019)	Legrand & Neff (2016)	MDD	Beck Depression Inventory-II (BDI-II)	Resistance training	30 min, 24 sessions 12 weeks	0.7	24	2	48	60 or more			9	25.56	9.08	12.88	4.91	12.68	6.995	1.81272	0.313499	Non-exercise	7	20.42	3.33	16.85	3.57	3.57	3.45	1.03478	0.323956
Nasstasia et al. (2019)	Moraes et al. (2019)	MDD	Beck Depression Inventory-II (BDI-II)	mutlimodal exercise	60 min 4/w, 12-week	70-90 % of the MHR	48	2.5	120	15–25 years.			23					17.48	11.44	1.52797	0.112334	Non-exercise	30					4.43	9.85	0.449746	0.0683523
Norouzi et al. (2024)	Norouzi et al. (2024)	MDD	Beck Depression Inventory-II (BDI-II)	mutlimodal exercise	45 min 2/w, 8 W	70% of the Hrmax	16	2	32	18-70 y			17	31.31	7.56	11.06	5.75	20.25	6.655	3.04282	0.253806	Non-exercise	17	35.69	8.31	21.38	9.61	14.31	8.96	1.5971	0.155158
Olson et al., 2017	Olson et al. 2017)	MDD	Beck Depression Inventory-II (BDI-II)	treadmill/cycle	30-45 min/w, 8 weeks	≈40–65% HR reserve	24	2	48	18-30			15	24.5	11.5	10.29	8	14.21	9.75	1.45744	0.168735	light stretching	15	24.3	11.9	19	16	5.3	13.95	0.379928	0.135739
Siqueira et al. (2016)	Siddarth et al. (2023)	MDD	Hamilton Rating Scale for Depression (HAM-D).	aerobic exercise (AE) plus sertraline	4 weeks, 4/week	60–85% VO2max	16	2.5	40	18-55			20	29.51	9.46	18.39	9	11.12	9.23	1.20477	0.118143	sertraline	20	33.92	9.64	20.05	10.21	13.87	9.925	1.39748	0.124412
Zhang et al. (2022)	Szuhany & Otto (2019)	MDD	Beck Depression Inventory-II (BDI-II)	Aerobic exercise and Taichi	90 min 2/w, 12 w	baja a moderada	24	1.5	36	30-60 y			20	22.9	7.6	16	10.7	6.9	9.15	0.754098	0.107108	Non-exercise	19	23.8	7.4	21.3	10.9	2.5	9.15	0.273224	0.106245
La Rocque et al. (2021)	Tolahunase et al. (2018)	unipolar depressive disorder	Hamilton Rating Scale for Depression (HAM-D).	mutlimodal exercise	8-w, 2/w, 90 min	Moderada	16	2	32	18-65			20	12	3.77	6.75	6.05	5.25	4.91	1.06925	0.114291	Non-exercise	15	13.93	3.71	16.33	5.84	-2.4	4.775	-0.502618	0.137544
La Rocque et al. (2021)	Wang & Li (2022)	unipolar depressive disorder	Hamilton Rating Scale for Depression (HAM-D).	Yoga	8-w, 2/w, 90 min	Moderada	16	2	32	18-65			18	13.39	3.7	8.17	6.15	5.22	4.925	1.0599	0.126714	Non-exercise	15	13.93	3.71	16.33	5.84	-2.4	4.775	-0.502618	0.137544
Chau et al. (2022)	Zhang et al. (2022)	MDD	Hamilton Rating Scale for Depression (HAM-D).	mutlimodal exercise	12-week: 3/w 60 min	Vigorosa	36	2	72	18-64			42	25.93	6.59	12.57	8.06	13.36	7.325	1.82389	0.0674201	antidepressant	42	25.62	8.03	25.576	7.81	0.044	7.92	0.00555556	0.0476192
Wang & Li		MDD	Hamilton Rating Scale for Depression (HAM-D).	Aerobic exercise
Dabidy Roshan et al. (2011)		MDD	Hamilton Rating Scale for Depression (HAM-D).							15-18
Lavretsky et al. (2011)		MDD	Hamilton Rating Scale for Depression (HAM-D).										33										35
Danielsson et al. (2014)		MDD	MADRS	Aerobic exercise	10 weeks; 2/w 60 min	Moderada	20	2	40	18-65	6/16	4/16	18	24.6	4.1			12.8	6.79	1.88513	0.160468		14	23.4	5			5.1	6.78	0.752212	0.152961
Dickmeyer et al. (2025)		mild depressive symptoms	DASS-21	walk-and talk	6-week: six 1-h individual	Low	6	1	6	18-70			20	19.9	8.04	12.6	8.9	7.3	8.47	0.861865	0.109285	Non-exercise	17	20.2	8.2	13.1	9.1	7.1	8.65	0.820809	0.127555

## Sheet: Hoja5
Author (Year)	Instrument	Depression	Depression level	Drugs	Treatment	Gender M/F	Time of treatment	Intensity	Number of sesions	Intensidad	Trabajo	Age, y	N_T	MT_I	DET_I	MT_F	DET_F	Dif_med_T	DE_prom_T	d_T	Varianza_T	Var_d_T	Treatment (control)	N_C	MC_I	DEC_I	MC_F	DEC_F	Dif_med_C	DE_prom_C	d_C	Var_d_C	N_Total	Varianza_C	1/Var	Tamaño del efecto estandarizado	N_Tot
Chin et al. (2022)	HADS	borderline abnormal depression	1	not mentioned	Aerobic exercise	3/18	12 weeks	∼3.25 METs	12	2	24	63.8	9	10.1	1.5	6.2	3.3	3.9	2.4	1.625	0.32	0.295573	light stretching	9	11.1	3.1	7.5	5.5	3.6	4.3	0.837209	0.241692	18	9.245	0.104548	0.0820414	18
Chin et al. (2022)	HADS	borderline abnormal depression	1	not mentioned	Aerobic exercise	3/18	12 weeks	∼3.25 METs	36	2	72	63.8	9	9.6	1.9	3	3.8	6.6	2.85	2.31579	0.45125	0.371191	light stretching	9	11.1	3.1	7.5	5.5	3.6	4.3	0.837209	0.241692	18	9.245	0.103133	0.783152	18
Chin et al. (2022)	HADS	borderline abnormal depression	1	not mentioned	Aerobic exercise	4/19	12 weeks	∼6.5 METs	12	3	36	63.8	10	10.2	1.2	5	3.5	5.2	2.35	2.21277	0.290658	0.322408	light stretching	9	11.1	3.1	7.5	5.5	3.6	4.3	0.837209	0.241692	19	9.245	0.10487	0.448209	19
Chin et al. (2022)	HADS	borderline abnormal depression	1	not mentioned	Aerobic exercise	3/18	12 weeks	∼6.5 METs	36	3	108	63.8	9	10.3	2.4	3.3	2	7	2.2	3.18182	0.268889	0.503444	light stretching	9	11.1	3.1	7.5	5.5	3.6	4.3	0.837209	0.241692	18	9.245	0.105109	0.947958	18
Cheung & Lee (2018)	HADS	MDD	2	pharmacological treatment	Aerobic exercise	7/34	12 weeks	60% MHR	36	1.5	54	18-65	15	9.1	3.6	7.3	3.5	1.8	3.55	0.507042	0.393828	0.137618	Non-exercise	17	11.1	3	10.1	4.7	1	3.85	0.25974	0.118639	32	7.41125	0.128122	0.210019	32
Kerling et al. (2017)	BDI-II	MDD	2	Yes	Aerobic exercise	26/16	6 weeks	50% MHR	18	1	18	18-60	22	29.4	10.9	13.4	13.2	16	12.05	1.3278	3.4572	0.110944	Non-exercise	20	28.3	11.2	15.9	12.5	12.4	11.85	1.04641	0.113687	42	70.2112	0.0135743	-0.0641591	42
Szuhany & Otto (2019)	BDI-II	MDD	2	Yes	Aerobic exercise	5/16	12 weeks	Moderate	12	2	24	18-65	15	26.4	10.9	11.2	9.9	15.2	10.4	1.46154	3.48903	0.168935	light stretching	16	26.7	9.5	12.1	10.5	14.6	10	1.46	0.158306	31	50	0.0186954	0.061312	31
Tolahunase et al. (2018)	BDI-II	MDD	2	Yes	Yoga	27/31	12 weeks	Low to moderate	60	1.5	90	19-50	29	23.17	4.31	17.34	6.4	5.83	5.355	1.0887	0.494414	0.0791834	Non-exercise	29	22.21	4.39	23.66	5.52	-1.45	4.955	-0.292634	0.0697037	58	12.276	0.0783059	1.39081	58
Carneiro et al. (2015)	BDI-II	moderate depressive disorder	1	pharmacological treatment	Aerobic exercise and motivational strategies	0/19	16 weeks	65-80% MHR	39	3	117	18-65	9	45.56	9.65	34.89	10.56	10.67	10.105	1.05591	5.37426	0.253193	Non-exercise	10	46.1	11.52	49.4	16.72	-3.3	14.12	-0.233711	0.201366	19	99.6872	0.00951824	1.07642	19
Gerber et al. (2020)	BDI-II	MDD	2	pharmacological treatment	Aerobic exercise	0/25	6 weeks	60-75% MHR	18	2	36	18-61	14	27.6	10	17.1	12.5	10.5	11.25	0.933333	5.0625	0.158413	Non-exercise	11	24.9	6.6	14	9.2	10.9	7.9	1.37975	0.225084	25	31.205	0.0275729	-0.0389387	25
Keller‑Varady et al. (2023)	BDI-II	MDD	2	pharmacological treatment	Mutlimodal exercise and motivational strategies	4/27	6 weeks	Moderate-to-vigorous	36	3	108	18-60	15	30	12	23	13	7	12.5	0.56	5.38793	0.13856	Non-exercise	14	26	10	23	8	3	9	0.333333	0.144841	29	40.5	0.0217922	0.354867	29
Legrand & Neff (2016)	BDI-II	MDD	2	pharmacological treatment	Aerobic exercise	8/16	10 days	65-75% MRH	10	2	20	45.37-13.2 y	14	36.1	5.9	18.88	6.49	17.22	6.195	2.77966	1.59908	0.280831	Non-exercise	10	35.7	6.7	29.29	10	6.41	8.35	0.767665	0.214733	24	34.8612	0.0274271	1.45802	24
Legrand & Neff (2016)	BDI-II	MDD	2	pharmacological treatment	Stretching	8/17	10 days	65-75% MRH	10	2	20	45.37-13.2 y	11	37.8	8.3	28.41	9.02	9.39	8.66	1.0843	3.57122	0.208539	Non-exercise	10	35.7	6.7	29.29	10	6.41	8.35	0.767665	0.214733	21	34.8612	0.0260197	0.335958	21
Moraes et al. (2019)	BDI-II	MDD	2	pharmacological treatment	Aerobic exercise	3/13	12 weeks	70% MHR	24	2	48	≥ 60	9	19.66	6.44	12.77	3.63	6.89	5.035	1.36842	1.58445	0.274238	Non-exercise	7	20.42	3.33	16.85	3.57	3.57	3.45	1.03478	0.323956	16	5.95125	0.132702	0.708588	16
Moraes et al. (2019)	BDI-II	MDD	2	pharmacological treatment	Resistance training	3/13	12 weeks	70% 1-MR	24	2	48	≥ 60	9	25.56	9.08	12.88	4.91	12.68	6.995	1.81272	3.05813	0.313499	Non-exercise	7	20.42	3.33	16.85	3.57	3.57	3.45	1.03478	0.323956	16	5.95125	0.110995	1.49679	16
Nasstasia et al. (2019)	BDI-II	MDD	2	pharmacological treatment	mutlimodal exercise	15/53	12 weeks	70-90% MHR	48	3	144	15–25 years.	23					17.48	11.44	1.52797	2.46931	0.112334	Non-exercise	30					4.43	9.85	0.449746	0.0683523	53	48.5112	0.0196153	1.21691	53
Norouzi et al. (2024)	BDI-II	MDD	2	pharmacological treatment	mutlimodal exercise	8/26	8 weeks	70% MHR	16	2	32	18-70 y	17	31.31	7.56	11.06	5.75	20.25	6.655	3.04282	1.30262	0.253806	Non-exercise	17	35.69	8.31	21.38	9.61	14.31	8.96	1.5971	0.155158	34	40.1408	0.0241293	0.734652	34
Olson et al. (2017)	BDI-II	MDD	2	pharmacological treatment	Aerobic exercise	6/24	8 weeks	40–65% HR reserve	24	2	48	18-30	15	24.5	11.5	10.29	8	14.21	9.75	1.45744	3.16875	0.168735	light stretching	15	24.3	11.9	19	16	5.3	13.95	0.379928	0.135739	30	97.3012	0.00995322	0.720323	30
Siqueira et al. (2016)	BDI-II	MDD	2	pharmacological treatment	Aerobic exercise plus sertraline	NM	4 weeks	60–85% VO2max	16	2.5	40	18-55	20	29.51	9.46	18.39	9	11.12	9.23	1.20477	2.12982	0.118143	sertraline	20	33.92	9.64	20.05	10.21	13.87	9.925	1.39748	0.124412	40	49.2528	0.0194618	0.0098585	40
Siqueira et al. (2016)	C	MDD	2	pharmacological treatment	Aerobic exercise plus sertraline	NM	4 weeks	60–85% VO2max	16	2.5	40	18-55	20	19.2	3.14	11.38	3.94	7.82	3.54	2.20904	0.31329	0.160998	sertraline	20	20.42	2.99	12.64	5.74	7.78	4.365	1.78236	0.13971	40	9.52661	0.101627	0.0098585	40
Zhang et al. (2022)	BDI-II	MDD	2	pharmacological treatment	Tai Chi	4/35	12 weeks	Low to moderate	24	1.5	36	30-60 y	20	22.9	7.6	16	10.7	6.9	9.15	0.754098	2.14673	0.107108	Non-exercise	19	23.8	7.4	21.3	10.9	2.5	9.15	0.273224	0.106245	39	41.8613	0.0227232	0.471049	39
La Rocque et al. (2021)	HAM-D	MDD	2	pharmacological treatment	Mutlimodal exercise	0/35	8 weeks	Moderate	16	2.5	40	18-65	20	11.8	4.12	4.8	5.6	7	4.86	1.44033	0.674846	0.125932	Non-exercise	15	14	4.13	16.17	6.31	-2.17	5.22	-0.415709	0.136214	35	13.6242	0.0699347	1.53948	35
La Rocque et al. (2021)	HAM-D	MDD	2	pharmacological treatment	Bikram Yoga	0/33	8 weeks	Low to moderate	16	1.5	24	18-65	18	12.93	3.8	6.67	5.55	6.26	4.675	1.33904	0.662292	0.136014	Non-exercise	15	14	4.13	16.17	6.31	-2.17	5.22	-0.415709	0.136214	33	13.6242	0.0699962	1.52872	33
Chau et al. (2022)	HAM-D	MDD	2	pharmacological treatment	Mutlimodal exercise	17/67	12 weeks	50-70% MRH	36	2	72	18-64	42	25.93	6.59	12.57	8.06	13.36	7.325	1.82389	0.638757	0.0674201	Non-exercise	42	25.62	8.03	25.576	7.81	0.044	7.92	0.00555556	0.0476192	84	31.3632	0.0312481	1.72956	84
Wang & Li (2022)	HAM-D	MDD	2	Yes	Aerobic exercise	NM	8 weeks	120-150 beats/min	32	3	96	NM	30	34	3.16	8	4.15	26	3.655	7.11354	0.22265	0.488354	Non-exercise	30	35	3.21	20	4.01	15	3.61	4.15512	0.210542	60	6.51605	0.148397	2.98674	60
Dabidy Roshan et al. (2011)	HAM-D	MDD	2	Not	Aerobic exercise	0/24	6 weeks	60-70% MHR	18	2	36	15-18	12	30.15	7.62	14.08	5.79	16.07	6.705	2.39672	1.87321	0.286339	Non-exercise	12	29.58	7.25	25.58	9.72	4	8.485	0.47142	0.171297	24	35.9976	0.0264056	2.15374	24
Lavretsky et al. (2011)	HAM-D	MDD	2	Yes	Tai Chi	26/42	10 weeks	Low to moderate	10	1.5	15	≥ 60	33	17.8	2	5.1	3.7	12.7	2.85	4.45614	0.119449	0.211039	Non-exercise	35	17	1.6	6.7	4.4	10.3	3	3.43333	0.141341	68	4.5	0.216476	0.810252	68
Siddarth et al. (2023)	HAM-D	MDD	2	Yes	Tai Chi	31/82	12 weeks	Low to moderate	12	1.5	18	≥ 60	55	18.9	3.9	9	5.3	9.9	4.6	2.15217	0.187257	0.0574175	Health and Wellness Education	58	19.1	3.6	9.7	5.3	9.4	4.45	2.11236	0.0537158	113	9.90125	0.0991227	0.109783	113
Danielsson et al. (2014)	MADRS-S	Low to moderate	1	Yes	Aerobic exercise	10/32	10 weeks	Moderate	20	2	40	18-65	18	24.6	4.1			12.8	6.79	1.88513	1.44075	0.160468	Non-exercise	14	23.4	5			5.1	6.78	0.752212	0.152961	32	22.9842	0.0409417	1.1061	32
Henniksson et al. (2022)	MADRS-S	MDD	1	Yes	mutlimodal exercise	28/90	12 weeks	1.5-2.9 METs	36	1	36	18-65	48	22.9	8.14	14.8	8.8	8.1	8.47	0.956316	0.717409	0.0464299	Non-exercise	52	21.5	8.28	18.7	9.02	2.8	8.65	0.323699	0.0389653	100	37.4112	0.026227		100
Henniksson et al. (2022)	MADRS-S	MDD	1	Yes	mutlimodal exercise	33/72	12 weeks	3-8.9 METs	36	3	108	18-65	53	19.8	8.14	12.4	7.16	7.4	7.65	0.96732	0.585225	0.0421496	Non-exercise	52	21.5	8.28	18.7	9.02	2.8	8.65	0.323699	0.0389653	100	37.4112	0.0263182		105
Dickmeyer et al. (2025)	DASS-21	moderate depressive disorder	1	not mentioned	Aerobic exercise	37/0	6-weeks	3.5 METs	6	2	12	18-70	20	19.9	8.04	12.6	8.9	7.3	8.47	0.861865	1.93894	0.109285	Non-exercise	17	20.2	8.2	13.1	9.1	7.1	8.65	0.820809	0.127555	37	37.4112	0.0254128	0.022879	37
																																					1295

## Sheet: Hoja6
Author (Year)	ID	Instrument	Depression	Depression level	Drugs	Treatment	Gender M/F	Time of treatment	Exercise Intensity	Number of sesions	Intensidad	Workload	Age, y	N_T	MT_I	DET_I	MT_F	DET_F	Dif_med_T	DE_prom_T	d_T	Varianza_T	Var_d_T	Treatment (control)	N_C	MC_I	DEC_I	MC_F	DEC_F	Dif_med_C	DE_prom_C	d_C	Var_d_C	N_Total	Varianza_C	1/Var	Tamaño del efecto estandarizado	N_Tot
Carneiro et al. (2015)	9	BDI-II	moderate depressive disorder	1	Yes	Aerobic exercise and motivational strategies	0/19	16 weeks	65-80% MHR	39	3	117	18-65	9	45.56	9.65	34.89	10.56	10.67	10.105	1.05591	5.37426	0.253193	Non-exercise	10	46.1	11.52	49.4	16.72	-3.3	14.12	-0.233711	0.201366	19	99.6872	0.00951824	1.07642	19
Chin et al. (2022)	1	HADS	borderline abnormal depression	1	NM	Aerobic exercise	3/18	12 weeks	∼3.25 METs	12	2	24	63.8	9	10.1	1.5	6.2	3.3	3.9	2.4	1.625	0.32	0.295573	light stretching	9	11.1	3.1	7.5	5.5	3.6	4.3	0.837209	0.241692	18	9.245	0.104548	0.0820414	18
Chin et al. (2022)	2	HADS	borderline abnormal depression	1	NM	Aerobic exercise	3/18	12 weeks	∼3.25 METs	36	2	72	63.8	9	9.6	1.9	3	3.8	6.6	2.85	2.31579	0.45125	0.371191	light stretching	9	11.1	3.1	7.5	5.5	3.6	4.3	0.837209	0.241692	18	9.245	0.103133	0.783152	18
Chin et al. (2022)	3	HADS	borderline abnormal depression	1	NM	Aerobic exercise	4/19	12 weeks	∼6.5 METs	12	3	36	63.8	10	10.2	1.2	5	3.5	5.2	2.35	2.21277	0.290658	0.322408	light stretching	9	11.1	3.1	7.5	5.5	3.6	4.3	0.837209	0.241692	19	9.245	0.10487	0.448209	19
Chin et al. (2022)	4	HADS	borderline abnormal depression	1	NM	Aerobic exercise	3/18	12 weeks	∼6.5 METs	36	3	108	63.8	9	10.3	2.4	3.3	2	7	2.2	3.18182	0.268889	0.503444	light stretching	9	11.1	3.1	7.5	5.5	3.6	4.3	0.837209	0.241692	18	9.245	0.105109	0.947958	18
Danielsson et al. (2014)	27	MADRS-S	Low to moderate	1	Yes	Aerobic exercise	10/32	10 weeks	Moderate	20	2	40	18-65	18	24.6	4.1			12.8	6.79	1.88513	1.44075	0.160468	Non-exercise	14	23.4	5			5.1	6.78	0.752212	0.152961	32	22.9842	0.0409417	1.1061	32
Dickmeyer et al. (2025)	30	DASS-21	moderate depressive disorder	1	NM	Aerobic exercise	37/0	6-weeks	3.5 METs	6	2	12	18-70	20	19.9	8.04	12.6	8.9	7.3	8.47	0.861865	1.93894	0.109285	Non-exercise	17	20.2	8.2	13.1	9.1	7.1	8.65	0.820809	0.127555	37	37.4112	0.0254128	0.022879	37
Henniksson et al. (2022)	28	MADRS-S	MDD	1	Yes	mutlimodal exercise	28/90	12 weeks	1.5-2.9 METs	36	1	36	18-65	48	22.9	8.14	14.8	8.8	8.1	8.47	0.956316	0.717409	0.0464299	Non-exercise	52	21.5	8.28	18.7	9.02	2.8	8.65	0.323699	0.0389653	100	37.4112	0.026227		100
Henniksson et al. (2022)	29	MADRS-S	MDD	1	Yes	mutlimodal exercise	33/72	12 weeks	3-8.9 METs	36	3	108	18-65	53	19.8	8.14	12.4	7.16	7.4	7.65	0.96732	0.585225	0.0421496	Non-exercise	52	21.5	8.28	18.7	9.02	2.8	8.65	0.323699	0.0389653	100	37.4112	0.0263182		105
Chau et al. (2022)	22	HAM-D	MDD	2	Yes	Mutlimodal exercise	17/67	12 weeks	50-70% MRH	36	2	72	18-64	42	25.93	6.59	12.57	8.06	13.36	7.325	1.82389	0.638757	0.0674201	Non-exercise	42	25.62	8.03	25.576	7.81	0.044	7.92	0.00555556	0.0476192	84	31.3632	0.0312481	1.72956	84
Cheung & Lee (2018)	5	HADS	MDD	2	Yes	Aerobic exercise	7/34	12 weeks	60% MHR	36	1.5	54	18-65	15	9.1	3.6	7.3	3.5	1.8	3.55	0.507042	0.393828	0.137618	Non-exercise	17	11.1	3	10.1	4.7	1	3.85	0.25974	0.118639	32	7.41125	0.128122	0.210019	32
Gerber et al. (2020)	10	BDI-II	MDD	2	Yes	Aerobic exercise	0/25	6 weeks	60-75% MHR	18	2	36	18-61	14	27.6	10	17.1	12.5	10.5	11.25	0.933333	5.0625	0.158413	Non-exercise	11	24.9	6.6	14	9.2	10.9	7.9	1.37975	0.225084	25	31.205	0.0275729	-0.0389387	25
Keller‑Varady et al. (2023)	11	BDI-II	MDD	2	Yes	Mutlimodal exercise and motivational strategies	4/27	6 weeks	Moderate-to-vigorous	36	3	108	18-60	15	30	12	23	13	7	12.5	0.56	5.38793	0.13856	Non-exercise	14	26	10	23	8	3	9	0.333333	0.144841	29	40.5	0.0217922	0.354867	29
Kerling et al. (2017)	6	BDI-II	MDD	2	Yes	Aerobic exercise	26/16	6 weeks	50% MHR	18	1	18	18-60	22	29.4	10.9	13.4	13.2	16	12.05	1.3278	3.4572	0.110944	Non-exercise	20	28.3	11.2	15.9	12.5	12.4	11.85	1.04641	0.113687	42	70.2112	0.0135743	-0.0641591	42
La Rocque et al. (2021)	20	HAM-D	MDD	2	Yes	Mutlimodal exercise	0/35	8 weeks	Moderate	16	2.5	40	18-65	20	11.8	4.12	4.8	5.6	7	4.86	1.44033	0.674846	0.125932	Non-exercise	15	14	4.13	16.17	6.31	-2.17	5.22	-0.415709	0.136214	35	13.6242	0.0699347	1.53948	35
La Rocque et al. (2021)	21	HAM-D	MDD	2	Yes	Bikram Yoga	0/33	8 weeks	Low to moderate	16	1.5	24	18-65	18	12.93	3.8	6.67	5.55	6.26	4.675	1.33904	0.662292	0.136014	Non-exercise	15	14	4.13	16.17	6.31	-2.17	5.22	-0.415709	0.136214	33	13.6242	0.0699962	1.52872	33
Lavretsky et al. (2011)	25	HAM-D	MDD	2	Yes	Tai Chi	26/42	10 weeks	Low to moderate	10	1.5	15	≥ 60	33	17.8	2	5.1	3.7	12.7	2.85	4.45614	0.119449	0.211039	Non-exercise	35	17	1.6	6.7	4.4	10.3	3	3.43333	0.141341	68	4.5	0.216476	0.810252	68
Legrand & Neff (2016)	12	BDI-II	MDD	2	Yes	Aerobic exercise	8/16	10 days	65-75% MRH	10	2	20	45.37-13.2 y	14	36.1	5.9	18.88	6.49	17.22	6.195	2.77966	1.59908	0.280831	Non-exercise	10	35.7	6.7	29.29	10	6.41	8.35	0.767665	0.214733	24	34.8612	0.0274271	1.45802	24
Legrand & Neff (2016)	13	BDI-II	MDD	2	Yes	Stretching	8/17	10 days	65-75% MRH	10	2	20	45.37-13.2 y	11	37.8	8.3	28.41	9.02	9.39	8.66	1.0843	3.57122	0.208539	Non-exercise	10	35.7	6.7	29.29	10	6.41	8.35	0.767665	0.214733	21	34.8612	0.0260197	0.335958	21
Moraes et al. (2019)	14	BDI-II	MDD	2	Yes	Aerobic exercise	3/13	12 weeks	70% MHR	24	2	48	≥ 60	9	19.66	6.44	12.77	3.63	6.89	5.035	1.36842	1.58445	0.274238	Non-exercise	7	20.42	3.33	16.85	3.57	3.57	3.45	1.03478	0.323956	16	5.95125	0.132702	0.708588	16
Moraes et al. (2019)	15	BDI-II	MDD	2	Yes	Resistance training	3/13	12 weeks	70% 1-MR	24	2	48	≥ 60	9	25.56	9.08	12.88	4.91	12.68	6.995	1.81272	3.05813	0.313499	Non-exercise	7	20.42	3.33	16.85	3.57	3.57	3.45	1.03478	0.323956	16	5.95125	0.110995	1.49679	16
Norouzi et al. (2024)	17	BDI-II	MDD	2	Yes	mutlimodal exercise	8/26	8 weeks	70% MHR	16	2	32	18-70 y	17	31.31	7.56	11.06	5.75	20.25	6.655	3.04282	1.30262	0.253806	Non-exercise	17	35.69	8.31	21.38	9.61	14.31	8.96	1.5971	0.155158	34	40.1408	0.0241293	0.734652	34
Olson et al. (2017)	18	BDI-II	MDD	2	Yes	Aerobic exercise	6/24	8 weeks	40–65% HR reserve	24	2	48	18-30	15	24.5	11.5	10.29	8	14.21	9.75	1.45744	3.16875	0.168735	light stretching	15	24.3	11.9	19	16	5.3	13.95	0.379928	0.135739	30	97.3012	0.00995322	0.720323	30
Siddarth et al. (2023)	26	HAM-D	MDD	2	Yes	Tai Chi	31/82	12 weeks	Low to moderate	12	1.5	18	≥ 60	55	18.9	3.9	9	5.3	9.9	4.6	2.15217	0.187257	0.0574175	Non-exercise	58	19.1	3.6	9.7	5.3	9.4	4.45	2.11236	0.0537158	113	9.90125	0.0991227	0.109783	113
Szuhany & Otto (2019)	7	BDI-II	MDD	2	Yes	Aerobic exercise	5/16	12 weeks	Moderate	12	2	24	18-65	15	26.4	10.9	11.2	9.9	15.2	10.4	1.46154	3.48903	0.168935	light stretching	16	26.7	9.5	12.1	10.5	14.6	10	1.46	0.158306	31	50	0.0186954	0.061312	31
Tolahunase et al. (2018)	8	BDI-II	MDD	2	Yes	Yoga	27/31	12 weeks	Low to moderate	60	1.5	90	19-50	29	23.17	4.31	17.34	6.4	5.83	5.355	1.0887	0.494414	0.0791834	Non-exercise	29	22.21	4.39	23.66	5.52	-1.45	4.955	-0.292634	0.0697037	58	12.276	0.0783059	1.39081	58
Wang & Li (2022)	23	HAM-D	MDD	2	Yes	Aerobic exercise	NM	8 weeks	120-150 beats/min	32	3	96	NM	30	34	3.16	8	4.15	26	3.655	7.11354	0.22265	0.488354	Non-exercise	30	35	3.21	20	4.01	15	3.61	4.15512	0.210542	60	6.51605	0.148397	2.98674	60
Zhang et al. (2022)	19	BDI-II	MDD	2	Yes	Tai Chi	4/35	12 weeks	Low to moderate	24	1.5	36	30-60 y	20	22.9	7.6	16	10.7	6.9	9.15	0.754098	2.14673	0.107108	Non-exercise	19	23.8	7.4	21.3	10.9	2.5	9.15	0.273224	0.106245	39	41.8613	0.0227232	0.471049	39
							304	838
							30	30
							334	868		1156
						175	1202

## Sheet: Tabla
Author (Year)	Sample size (treatment/Control)	Age, y	Gender M/F	Instrument	Grade of depression	Drugs	Intervention (treatment/control)	Time of treatment	Number of sesions	Exercise Intensity
Carneiro et al. (2015)	9/10	18-65	0/19	BDI-II	Low to moderate	Yes	Aerobic exercise/rest	16 weeks	39	65-80% MHR
Chau et al. (2022)	42/42	18-64	17/67	HAM-D	High	Yes	Mutlimodal exercise/rest	12 weeks	36	50-70% MRH
Cheung & Lee (2018)	15/17	18-65	7/34	HADS	High	Yes	Aerobic exercise/rest	12 weeks	36	60% MHR
Chin et al. (2022)	9/9	≥ 60	3/18	HADS	Low to moderate	NM	Aerobic exercise/light stretching	12 weeks	12	∼3.25 METs
Chin et al. (2022)	9/9	≥ 60	3/18	HADS	Low to moderate	NM	Aerobic exercise/light stretching	12 weeks	36	∼3.25 METs
Chin et al. (2022)	10/9	≥ 60	4/19	HADS	Low to moderate	NM	Aerobic exercise/light stretching	12 weeks	12	∼6.5 METs
Chin et al. (2022)	9/9	≥ 60	3/18	HADS	Low to moderate	NM	Aerobic exercise/light stretching	12 weeks	36	∼6.5 METs
Danielsson et al. (2014)	18/14	18-65	10/32	MADRS-S	Low to moderate	Yes	Aerobic exercise/rest	10 weeks	20	Moderate
Dickmeyer et al. (2025)	20/17	18-70	37/0	DASS-21	Low to moderate	NM	Aerobic exercise/rest	6-weeks	6	3.5 METs
Gerber et al. (2020)	14/11	18-61	0/25	BDI-II	High	Yes	Aerobic exercise/rest	6 weeks	18	60-75% MHR
Keller‑Varady et al. (2023)	15/14	18-60	4/27	BDI-II	High	Yes	Mutlimodal exercise/rest	6 weeks	36	Moderate-to-vigorous
Kerling et al. (2017)	22/20	18-60	26/16	BDI-II	High	Yes	Aerobic exercise/rest	6 weeks	18	50% MHR
La Rocque et al. (2021)	20/15	18-65	0/35	HAM-D	High	Yes	Mutlimodal exercise/rest	8 weeks	16	Moderate
La Rocque et al. (2021)	18/15	18-65	0/33	HAM-D	High	Yes	Yoga/rest	8 weeks	16	Low to moderate
Lavretsky et al. (2011)	33/35	≥ 60	26/42	HAM-D	High	Yes	Tai Chi/rest	10 weeks	10	Low to moderate
Legrand & Neff (2016)	14/10	27-67	8/16	BDI-II	High	Yes	Aerobic exercise/rest	10 days	10	65-75% MRH
Legrand & Neff (2016)	11/10	27-67	8/17	BDI-II	High	Yes	Stretching/rest	10 days	10	65-75% MRH
Moraes et al. (2019)	9/7	≥ 60	3/13	BDI-II	High	Yes	Aerobic exercise/rest	12 weeks	24	70% MHR
Moraes et al. (2019)	9/7	≥ 60	3/13	BDI-II	High	Yes	Resistance training/rest	12 weeks	24	70% 1-MR
Norouzi et al. (2024)	17/17	18-70	8/26	BDI-II	High	Yes	Mutlimodal exercise/rest	8 weeks	16	70% MHR
Olson et al. (2017)	15/15	18-30	6/24	BDI-II	High	Yes	Aerobic exercise/light stretching	8 weeks	24	40–65% HR reserve
Siddarth et al. (2023)	55/58	≥ 60	31/82	HAM-D	High	Yes	Tai Chi/rest	12 weeks	12	Low to moderate
Szuhany & Otto (2019)	15/16	18-65	5/16	BDI-II	High	Yes	Aerobic exercise/light stretching	12 weeks	12	Moderate
Tolahunase et al. (2018)	29/29	19-50	27/31	BDI-II	High	Yes	Yoga/rest	12 weeks	60	Low to moderate
Wang & Li (2022)	30/30	NM	NM	HAM-D	High	Yes	Aerobic exercise/rest	8 weeks	32	120-150 beats/min
Zhang et al. (2022)	20/19	30-60	4/35	BDI-II	High	Yes	Tai Chi/rest	12 weeks	24	Low to moderate

## Sheet: Meaanalisis
Author (Year)	ID	Instrument	Depression level	Number of sesions	Intensidad	Workload	N_T	MT_I	DET_I	MT_F	DET_F	Dif_med_T	DE_prom_T	d_T	Varianza_T	Var_d_T	N_C	MC_I	DEC_I	MC_F	DEC_F	Dif_med_C	DE_prom_C	d_C	Var_d_C	N_Total	Varianza_C	N_Tot	computed effect size	computed standard error	Sample size (treatment/Control)	Age, y	Gender M/F	Drugs	Intervention (treatment/control)	Time of treatment	Exercise Intensity
Carneiro et al. (2015)	9	BDI-II	Low	39	3	117	9	45.56	9.65	34.89	10.56	10.67	10.105	1.05591	5.37426	0.253193	10	46.1	11.52	49.4	16.72	-3.3	14.12	-0.233711	0.201366	19	99.6872	19	1.07659	0.491541	9/10	18-65	0/19	Yes	Aerobic exercise/rest	16 weeks	65-80% MHR
Chin et al. (2022)	1	HADS	Low	12	2	24	9	10.1	1.5	6.2	3.3	3.9	2.4	1.625	0.32	0.295573	9	11.1	3.1	7.5	5.5	3.6	4.3	0.837209	0.241692	18	9.245	18	0.0820414	0.471603	42/42	18-64	17/67	Yes	Mutlimodal exercise/rest	12 weeks	50-70% MRH
Chin et al. (2022)	2	HADS	Low	36	2	72	9	9.6	1.9	3	3.8	6.6	2.85	2.31579	0.45125	0.371191	9	11.1	3.1	7.5	5.5	3.6	4.3	0.837209	0.241692	18	9.245	18	0.783152	0.489141	15/17	18-65	7/34	Yes	Aerobic exercise/rest	12 weeks	60% MHR
Chin et al. (2022)	3	HADS	Low	12	3	36	10	10.2	1.2	5	3.5	5.2	2.35	2.21277	0.290658	0.322408	9	11.1	3.1	7.5	5.5	3.6	4.3	0.837209	0.241692	19	9.245	19	0.448209	0.465186	9/9	≥ 60	3/18	NM	Aerobic exercise/light stretching	12 weeks	∼3.25 METs
Chin et al. (2022)	4	HADS	Low	36	3	108	9	10.3	2.4	3.3	2	7	2.2	3.18182	0.268889	0.503444	9	11.1	3.1	7.5	5.5	3.6	4.3	0.837209	0.241692	18	9.245	18	0.947958	0.497176	9/9	≥ 60	3/18	NM	Aerobic exercise/light stretching	12 weeks	∼3.25 METs
Danielsson et al. (2014)	27	MADRS-S	Low	20	2	40	18	24.6	4.1			12.8	6.79	1.88513	1.44075	0.160468	14	23.4	5			5.1	6.78	0.752212	0.152961	32	22.9842	32	1.1061	0.382231	10/9	≥ 60	4/19	NM	Aerobic exercise/light stretching	12 weeks	∼6.5 METs
Dickmeyer et al. (2025)	30	DASS-21	Low	6	2	12	20	19.9	8.04	12.6	8.9	7.3	8.47	0.861865	1.93894	0.109285	17	20.2	8.2	13.1	9.1	7.1	8.65	0.820809	0.127555	37	37.4112	37	0.022879	0.329895	9/9	≥ 60	3/18	NM	Aerobic exercise/light stretching	12 weeks	∼6.5 METs
Chau et al. (2022)	22	HAM-D	High	36	2	72	42	25.93	6.59	12.57	8.06	13.36	7.325	1.82389	0.638757	0.0674201	42	25.62	8.03	25.576	7.81	0.044	7.92	0.00555556	0.0476192	84	31.3632	84	1.72958	0.255784	18/14	18-65	10/32	Yes	Aerobic exercise/rest	10 weeks	Moderate
Cheung & Lee (2018)	5	HADS	High	36	1.5	54	15	9.1	3.6	7.3	3.5	1.8	3.55	0.507042	0.393828	0.137618	17	11.1	3	10.1	4.7	1	3.85	0.25974	0.118639	32	7.41125	32	0.210019	0.355217	20/17	18-70	37/0	NM	Aerobic exercise/rest	6-weeks	3.5 METs
Gerber et al. (2020)	10	BDI-II	High	18	2	36	14	27.6	10	17.1	12.5	10.5	11.25	0.933333	5.0625	0.158413	11	24.9	6.6	14	9.2	10.9	7.9	1.37975	0.225084	25	31.205	25	-0.0389387	0.402949	14/11	18-61	0/25	Yes	Aerobic exercise/rest	6 weeks	60-75% MHR
Keller‑Varady et al. (2023)	11	BDI-II	High	36	3	108	15	30	12	23	13	7	12.5	0.56	5.38793	0.13856	14	26	10	23	8	3	9	0.333333	0.144841	29	40.5	29	0.354867	0.374522	15/14	18-60	4/27	Yes	Mutlimodal exercise/rest	6 weeks	Moderate-to-vigorous
Kerling et al. (2017)	6	BDI-II	High	18	1	18	22	29.4	10.9	13.4	13.2	16	12.05	1.3278	3.4572	0.110944	20	28.3	11.2	15.9	12.5	12.4	11.85	1.04641	0.113687	42	70.2112	42	0.295431	0.310634	22/20	18-60	26/16	Yes	Aerobic exercise/rest	6 weeks	50% MHR
La Rocque et al. (2021)	20	HAM-D	High	16	2.5	40	20	11.8	4.12	4.8	5.6	7	4.86	1.44033	0.674846	0.125932	15	14	4.13	16.17	6.31	-2.17	5.22	-0.415709	0.136214	35	13.6242	35	1.78627	0.402801	20/15	18-65	0/35	Yes	Mutlimodal exercise/rest	8 weeks	Moderate
La Rocque et al. (2021)	21	HAM-D	High	16	1.5	24	18	12.93	3.8	6.67	5.55	6.26	4.675	1.33904	0.662292	0.136014	15	14	4.13	16.17	6.31	-2.17	5.22	-0.415709	0.136214	33	13.6242	33	1.66865	0.405475	18/15	18-65	0/33	Yes	Yoga/rest	8 weeks	Low to moderate
Lavretsky et al. (2011)	25	HAM-D	High	10	1.5	15	33	17.8	2	5.1	3.7	12.7	2.85	4.45614	0.119449	0.211039	35	17	1.6	6.7	4.4	10.3	3	3.43333	0.141341	68	4.5	68	0.810252	0.252392	33/35	≥ 60	26/42	Yes	Tai Chi/rest	10 weeks	Low to moderate
Legrand & Neff (2016)	12	BDI-II	High	10	2	20	14	36.1	5.9	18.88	6.49	17.22	6.195	2.77966	1.59908	0.280831	10	35.7	6.7	29.29	10	6.41	8.35	0.767665	0.214733	24	34.8612	24	1.45854	0.464487	14/10	27-67	8/16	Yes	Aerobic exercise/rest	10 days	65-75% MRH
Legrand & Neff (2016)	13	BDI-II	High	10	2	20	11	37.8	8.3	28.41	9.02	9.39	8.66	1.0843	3.57122	0.208539	10	35.7	6.7	29.29	10	6.41	8.35	0.767665	0.214733	21	34.8612	21	0.335958	0.439996	11/10	27-67	8/17	Yes	Stretching/rest	10 days	65-75% MRH
Moraes et al. (2019)	14	BDI-II	High	24	2	48	9	19.66	6.44	12.77	3.63	6.89	5.035	1.36842	1.58445	0.274238	7	20.42	3.33	16.85	3.57	3.57	3.45	1.03478	0.323956	16	5.95125	16	0.709109	0.519309	9/7	≥ 60	3/13	Yes	Aerobic exercise/rest	12 weeks	70% MHR
Moraes et al. (2019)	15	BDI-II	High	24	2	48	9	25.56	9.08	12.88	4.91	12.68	6.995	1.81272	3.05813	0.313499	7	20.42	3.33	16.85	3.57	3.57	3.45	1.03478	0.323956	16	5.95125	16	1.4977	0.569267	9/7	≥ 60	3/13	Yes	Resistance training/rest	12 weeks	70% 1-MR
Norouzi et al. (2024)	17	BDI-II	High	16	2	32	17	31.31	7.56	11.06	5.75	20.25	6.655	3.04282	1.30262	0.253806	17	35.69	8.31	21.38	9.61	14.31	8.96	1.5971	0.155158	34	40.1408	34	0.734848	0.354384	17/17	18-70	8/26	Yes	Mutlimodal exercise/rest	8 weeks	70% MHR
Olson et al. (2017)	18	BDI-II	High	24	2	48	15	24.5	11.5	10.29	8	14.21	9.75	1.45744	3.16875	0.168735	15	24.3	11.9	19	16	5.3	13.95	0.379928	0.135739	30	97.3012	30	0.720323	0.376804	15/15	18-30	6/24	Yes	Aerobic exercise/light stretching	8 weeks	40–65% HR reserve
Siddarth et al. (2023)	26	HAM-D	High	12	1.5	18	55	18.9	3.9	9	5.3	9.9	4.6	2.15217	0.187257	0.0574175	58	19.1	3.6	9.7	5.3	9.4	4.45	2.11236	0.0537158	113	9.90125	113	0.109783	0.188352	55/58	≥ 60	31/82	Yes	Tai Chi/rest	12 weeks	Low to moderate
Szuhany & Otto (2019)	7	BDI-II	High	12	2	24	15	26.4	10.9	11.2	9.9	15.2	10.4	1.46154	3.48903	0.168935	16	26.7	9.5	12.1	10.5	14.6	10	1.46	0.158306	31	50	31	0.0573145	0.359471	15/16	18-65	5/16	Yes	Aerobic exercise/light stretching	12 weeks	Moderate
Tolahunase et al. (2018)	8	BDI-II	High	60	1.5	90	29	23.17	4.31	17.34	6.4	5.83	5.355	1.0887	0.494414	0.0791834	29	22.21	4.39	23.66	5.52	-1.45	4.955	-0.292634	0.0697037	58	12.276	58	1.39216	0.2927	29/29	19-50	27/31	Yes	Yoga/rest	12 weeks	Low to moderate
Wang & Li (2022)	23	HAM-D	High	32	3	96	30	34	3.16	8	4.15	26	3.655	7.11354	0.22265	0.488354	30	35	3.21	20	4.01	15	3.61	4.15512	0.210542	60	6.51605	60	2.9888	0.375643	30/30	NM	NM	Yes	Aerobic exercise/rest	8 weeks	120-150 beats/min
Zhang et al. (2022)	19	BDI-II	High	24	1.5	36	20	22.9	7.6	16	10.7	6.9	9.15	0.754098	2.14673	0.107108	19	23.8	7.4	21.3	10.9	2.5	9.15	0.273224	0.106245	39	41.8613	39	0.471049	0.324771	20/19	30-60	4/35	Yes	Tai Chi/rest	12 weeks	Low to moderate
